# Supplementary material for: Efficacy and safety of Jintiange in the treatment of osteoporosis: a systematic review and meta-analysis
Source: Front Pharmacol. 2025 Jul 14;16:1592184. doi: 10.3389/fphar.2025.1592184 (PMC12301379; doi:10.3389/fphar.2025.1592184)
Supplement: Supplementary file 1 [file Table2.xlsx]

## Sheet: Sheet1
Study	Jintiange group																		Number of cases/patients	Control group																	Number of cases/patients
	Thirst	Constipation	Dizziness	Dry throat	Abdominal pain	Abdominal discomfort	Fever	Nausea and vomiting	Headache	Muscular soreness	Ostalgia	Elevated GGT	Blepharitis	Electrocardiographic abnormality	Nasopharyngitis	Upper respiratory infection	Urinary tract infections	Elevated urinary calcium		Thirst	Constipation	Abdominal pain	Abdominal distension	Abdominal discomfort	Diarrhea	Fever	Nausea and vomiting	Headache	Muscular soreness	Ostalgia	Toothache	Electrocardiographic abnormality	Nasopharyngitis	Upper respiratory infection	Urinary tract infections	Elevated urinary calcium
Baoyu He 2015a	6	2																	8/80	5	3																8/80
Guangping Huang 2017		√	√	√	√														9/86		√	√			√												7/86
Jiale Dai 2018							3	1	1	2									7/80							4	1		3								8/80
Kuo Xu 2015							2*												2/23																		0/21
Liyou Wei 2017	1																		1/38	1																	1/38
Ou Wang 2022	√	√												√	√	√	√	√	121/199	√	√											√	√	√	√	√	131/200
Qin Fu 2017	4		1				3			1	1								10/33	2						2			1	1							6/33
Ying Pan 2016							4	1		1									6/70							3	1	1	2								7/70
Zhigang Chen 2023		1			1	1						1	1						5/124				1	1							1						3/123
合计	11	3	1		1	1	12	2	1	4	1	1	1						169/733	8	3		1	1		9	2	1	6	1	1						171/731
√ indicates that adverse reactions occur but the specific number of cases is not reported; * denotes that the original studies describe that patients in the Jintiange group develop fever, headache and flu-like symptoms after injection of zoledronic acid.
